# Supplementary material for: Full-annual demography and seasonal cycles in a resident vertebrate
Source: PeerJ. 2020 Feb 25;8:e8658. doi: 10.7717/peerj.8658 (PMC7047866; doi:10.7717/peerj.8658)
Supplement: Data S1 — The archive has the format .inp, which is the standard to enters R through R package RMark. [file peerj-08-8658-s003.inp]

1000000000000000000000000000000000000000000000000000000000000000000000000000000000000000000 1
1000000000000000000000000000000000000000000000000000000000000000000000000000000000000000000 1
0100000000000000000000000000000000000000000000000000000000000000000000000000000000000000000 1
0100000000000000000000100000000000000000000000000000000000000000000000000000000000000000000 1
0100000000000000001000000000000000000000000000000000000000000000000000000000000000000000000 1
0010000000000010000000000000000000000000000000000000000000000000000000000000000000000000000 1
0010000000000000000000000000100000000000000000000000000000000000000000000000000000000000000 1
0010000000000000000000000000000000000000000000000000000000000000000000000000000000000000000 1
0010000000000000000000000000000000000000000000000000000000000000000000000000000000000000000 1
0010000000000000000000000000000000000000000000000000000000000000000000000000000000000000000 1
0010000000000000000100000000000000000000000000000000000000000000000000000000000000000000000 1
0001000000000000000000000000000000000000000000000000000000000000000000000000000000000000000 1
0001000000000000000000000000000000000000000000000000000000000000000000000000000000000000000 1
0001000000000000000000000000000000000000000000000000000000000000000000000000000000000000000 1
0001000000000000000000000000000000000000000000000000000000000000000000000000000000000000000 1
0001000000000000000000000000000000000000000000000000000000000000000000000000000000000000000 1
0001000000000000000000000000000000000000000000000000000000000000000000000000000000000000000 1
0000100000000100000000000000000000000000000000000000000000000000000000000000000000000000000 1
0000100000000001000000000000000000000000000000000000000000000000000000000000000000000000000 1
0000100000000000000000000000000000000000000000000000000000000000000000000000000000000000000 1
0000010000000000001000000000000000000000000000000000000000000000000000000000000000000000000 1
0000010000000000000010000000000000000010000000000000000000000000000000000000000000000000000 1
0000010000000000000000000000000000000000000000000000000000000000000000000000000000000000000 1
0000010000000000000000000000000000000000000000000000000000000000000000000000000000000000000 1
0000010000000000000000000000010000000000000000000000000000000000000000000000000000000000000 1
0000010000000000000000000000000000000000000000000000000000000000000000000000000000000000000 1
0000010000000000000000000000000000000000000000000000000000000000000000000000000000000000000 1
0000010000000000000001000000000000000000000000000000000000000000000000000000000000000000000 1
0000001000000000000000000000000000000000000000000000000000000000000000000000000000000000000 1
0000001000000000000000000000000000000001000000000000000000000000000000000000000000000000000 1
0000001000000000000000000000000000000000000000000000000000000000000000000000000000000000000 1
0000000100000000000000000000000000000000000000000000000000000000000000000000000000000000000 1
0000000100000000000010000000000000000000000000000000000000000000000000000000000000000000000 1
0000000100000000000000100000000000000000000000000000000000000000000000000000000000000000000 1
0000000010000000000000000000000000000000000000000000000000000000000000000000000000000000000 1
0000000010000000000000000010000000000000000000000000000000000000000000000000000000000000000 1
0000000010000000000000000000000000000000000000000000000000000000000000000000000000000000000 1
0000000001000000010000000001000000000000000000000000000000000000000000000000000000000000000 1
0000000001000000000000000001000000000000000000000000000000000000000000000000000000000000000 1
0000000001000000000000010000000000000000000000000000000000000000000000000000000000000000000 1
0000000001000000000000000000000000000000000000000000000000000000000000000000000000000000000 1
0000000001000000000000000000000000000000000000000000000000000000000000000000000000000000000 1
0000000001000000000000000000000000000000000000000000000000000000000000000000000000000000000 1
0000000001000000100000000000000000000000000000000000000000000000000000000000000000000000000 1
0000000000100000000000000000000000000000000000000000000000000000000000000000000000000000000 1
0000000000100000000000000000000000000000000000000000000000000000000000000000000000000000000 1
0000000000100000000000001000000000000000000000000000000000000000000000000000000000000000000 1
0000000000100000000000000000000000000000000000000000000000000000000000000000000000000000000 1
0000000000100000000001000000100000000000000000000000000000000000000000000000000000000000000 1
0000000000100000000000000000000000000000000000000000000000000000000000000000000000000000000 1
0000000000100000000100000000000000000000000000000000000000000000000000000000000000000000000 1
0000000000100000000000000001000000000000000000000000000000000000000000000000000000000000000 1
0000000000010000000000000000000000000000000000000001000000000000000000000000000000000000000 1
0000000000010000000001000010000000000000000000000000000000000000000000000000000000000000000 1
0000000000010000000000000000000000000000000000000000000000000000000000000000000000000001000 1
0000000000010000000001000000000000000000000000000000000000000000000000000000000000000000000 1
0000000000010000000000000000000000000000000000000000000000000000000000000000000000000000000 1
0000000000010000000000000000000000000000000000000000000000000000000000000000000000000000000 1
0000000000001000000000000000000000000000000000000000000000000000000000000000000000000000000 1
0000000000001000000010000000000000000000000000000000000000000000000000000000000000000000000 1
0000000000000100000000000000000000000000000000000000000000000000000000000000000000000000000 1
0000000000000100000010000000000000000000000000000000000000000000000000000000000000000000000 1
0000000000000100001000010000000000000000000000000000000000000000000000000000000000000000000 1
0000000000000100000000000000000000000000000000000000000000000000000000000000000000000000000 1
0000000000000100000000000000000000000000000000000000000000000000000000000000000000000000000 1
0000000000000010000000000000000000000000000000000000000000000000000000000000000000000000000 1
0000000000000010000000000000000000000000000000000000000000000000000000000000000000000000000 1
0000000000000010000000000000000000000000000000000000000000000000000000000000000000000000000 1
0000000000000001000000000000000000000000000000000000000000000000000000000000000000000000000 1
0000000000000001000000000000000000000000000000000000000000000000000000000000000000000000000 1
0000000000000001000000000000000000000000000000000000000000000000000000000000000000000000000 1
0000000000000000100000000000000000000000000000000000000000000000000000000000000000000000000 1
0000000000000000100000000000000000000000000000000000000000000000000000000000000000000000000 1
0000000000000000100000000000000000000000000000000000000000000000000000000000000000000000000 1
0000000000000000100000000000000000000000000000000000000000000000000000000000000000000000000 1
0000000000000000001000000000000000000000000000000000000000000000000000000000000000000000000 1
0000000000000000001000000000000000000000000000000000000000000000000000000000000000000000000 1
0000000000000000001000010000000000000000000000000000000000000000000000000000000000000000000 1
0000000000000000001000000000000000000000000000000000000000000000000000000000000000000000000 1
0000000000000000001000000000000000000000000000000000000000000000000000000000000000000000000 1
0000000000000000000100000000000000000000000000000000000000000000000000000000000000000000000 1
0000000000000000000100001000000000000000000000000000000000000000000000000000000000000000000 1
0000000000000000000100000000000000000000000000000000000000000000000000000000000000000000000 1
0000000000000000000010000000000000000000000000000000000000000000000000000000000000000000000 1
0000000000000000000010000000000000000000000000000000000000000000000000000000000000000000000 1
0000000000000000000001010000000000000000000000000000000000000000000000000000000000000000000 1
0000000000000000000001000101000000000000000000000000000000000000000000000000000000000000000 1
0000000000000000000001000000000000000000000000000000000000000000000000000000000000000000000 1
0000000000000000000001000000000000000000000000000000000000000000000000000000000000000000000 1
0000000000000000000001000000000000000000000000000000000000000000000000000000000000000000000 1
0000000000000000000001000000000000000000000000000000000000000000000000000000000000000000000 1
0000000000000000000001000000000000000000000000000000000000000000000000000000000000000000000 1
0000000000000000000001000000000000000000000000000000000000000000000000000000000000000000000 1
0000000000000000000001000010000000000000000000000000000000000000000000000000000000000000000 1
0000000000000000000001000000000000000000000000000000000000000000000000000000000000000000000 1
0000000000000000000001000001000010000000000000000000000000000000000000000000000000000000000 1
0000000000000000000000100000000000000000000000000000000000000000000000000000000000000000000 1
0000000000000000000000100000000000000000000000000000000000000000000000000000000000000000000 1
0000000000000000000000100000100000000000000000000000000000000000000000000000000000000000000 1
0000000000000000000000100000000000000000000000000000000000000000000000000000001000000000000 1
0000000000000000000000100000000000000000000000000000000000000000000000000000000000000000000 1
0000000000000000000000100000000000000000000000000000000000000000000000000000000000000000000 1
0000000000000000000000100000000000000000000000000000000000000000000000000000000000000000000 1
0000000000000000000000010100000000000000000000000000000000000000000000000000000000000000000 1
0000000000000000000000010001100000000000000000000000000000000000000000000000000000000000000 1
0000000000000000000000010001000000000000000000000000000000000000000000000000000000000000000 1
0000000000000000000000000100000000000000000000000000000000000000000000000000000000000000000 1
0000000000000000000000000100000000000000100000000000000000000000000000000000000000000000000 1
0000000000000000000000000100000000000000000000000000000000000000000000000000000000000000000 1
0000000000000000000000000010000000000000000000000000000000000000000000000000000000000000000 1
0000000000000000000000000010000000000000000000000000000000000000000000000000000000000000000 1
0000000000000000000000000010000000000000000000000000000000000000000000000000000000001000000 1
0000000000000000000000000001000000000000000000000000000000000100000000000000000000000000000 1
0000000000000000000000000001000000000000000000000000000000000000000000000000000000000000000 1
0000000000000000000000000001000000000000000000000000000000000000000000000000000000000000000 1
0000000000000000000000000001000000000000000000000000000000000000000000000000000000000000000 1
0000000000000000000000000000100000000000000000000000000000000000000000000000000000000010000 1
0000000000000000000000000000100000000000000000000000000000000000000000000000000000000000000 1
0000000000000000000000000000100000000000001000000000000000000000000000000010000000000000000 1
0000000000000000000000000000010000000000000000000000000000000000000000000000000000000000000 1
0000000000000000000000000000000001000000000000000000000010000000000000000000000000000000001 1
0000000000000000000000000000000000100000000000000000000000000000000000000000000000000000000 1
0000000000000000000000000000000000010000000000000000000000000000000010000100000000000000000 1
0000000000000000000000000000000000001000000000000000000000000000000000000000000000000000000 1
0000000000000000000000000000000000000100000000000000000000000000000000000000000000000000001 1
0000000000000000000000000000000000000001000000000000000000000000000000100000000000000000000 1
0000000000000000000000000000000000000001000000000000000000010000000000000000000000000000000 1
0000000000000000000000000000000000000000100000000000000000000000000000000000000000000000000 1
0000000000000000000000000000000000000000010000000000000000000000000000000000000000000000000 1
0000000000000000000000000000000000000000000000000100000000000000000000000001000000000000100 1
0000000000000000000000000000000000000000000000000000000001000000000000000000000000000000000 1
0000000000000000000000000000000000000000000000000000000001000000000000000000000000000000000 1
0000000000000000000000000000000000000000000000000000000000000100000000000000000000000000000 1
0000000000000000000000000000000000000000000000000000000000000010000000000000000000000000000 1
0000000000000000000000000000000000000000000000000000000000000000100000000000000000000010000 1
0000000000000000000000000000000000000000000000000000000000000000000000010000000000000010000 1
0000000000000000000000000000000000000000000000000000000000000000000000001000000000000000000 1
0000000000000000000000000000000000000000000000000000000000000000000000000010000000000000000 1
0000000000000000000000000000000000000000000000000000000000000000000000000000010000000000000 1
0000000000000000000000000000000000000000000000000000000000000000000000000000010000000000000 1
0000000000000000000000000000000000000000000000000000000000000000000000000000000010000000000 1
0000000000000000000000000000000000000000000000000000000000000000000000000000000010000000000 1
0000000000000000000000000000000000000000000000000000000000000000000000000000000001000000000 1
0000000000000000000000000000000000000000000000000000000000000000000000000000000000100000000 1
0000000000000000000000000000000000000000000000000000000000000000000000000000000000001000000 1
0000000000000000000000000000000000000000000000000000000000000000000000000000000000001000000 1
0000000000000000000000000000000000000000000000000000000000000000000000000000000000001000000 1
0000000000000000000000000000000000000000000000000000000000000000000000000000000000000100000 1
0000000000000000000000000000000000000000000000000000000000000000000000000000000000000100000 1
0000000000000000000000000000000000000000000000000000000000000000000000000000000000000100000 1
0000000000000000000000000000000000000000000000000000000000000000000000000000000000000010000 1
0000000000000000000000000000000000000000000000000000000000000000000000000000000000000010000 1
0000000000000000000000000000000000000000000000000000000000000000000000000000000000000010000 1
0000000000000000000000000000000000000000000000000000000000000000000000000000000000000010000 1
0000000000000000000000000000000000000000000000000000000000000000000000000000000000000010000 1
0000000000000000000000000000000000000000000000000000000000000000000000000000000000000001000 1
0000000000000000000000000000000000000000000000000000000000000000000000000000000000000001000 1
0000000000000000000000000000000000000000000000000000000000000000000000000000000000000000100 1
0000000000000000000000000000000000000000000000000000000000000000000000000000000000000000100 1
0000000000000000000000000000000000000000000000000000000000000000000000000000000000000000010 1
0000000000000000000000000000000000000000000000000000000000000000000000000000000000000000001 1
0000000000000000000000000000000000000000010000000000000000000000000000010000000100000000000 1
0000000000000000000000000100000000000000000000000000000000000000000000000000000000000000000 1
0000000000000000000000000000000000001000000000000000000000000000000000000000000000000000000 1
1000000000000000000000000000000000000000000000000000000000000000000000000000000000000000000 1
1000000000000000000000000000000000000000000000000000000000000000000000000000000000000000000 1
0100000000000000000000000000000000000000000000000000000000000000000000000000000000000000000 1
0010000000000000000000000000000000000000000000000000000000000000000000000000000000000000000 1
0010000000000000000000000000000000000000000000000000000000000000000000000000000000000000000 1
0010000000000000000000000000000000000000000000000000000000000000000000000000000000000000000 1
0000100000000001000000000000000000000000000000000000000000000000000000000000000000000000000 1
0000100000000000000000000000000000000000000000000000000000000000000000000000000000000000000 1
0000010000000100000000000000000000000000000000000000000000000000000000000000000000000000000 1
0000010000000000000000000000000000000000000000000000000000000000000000000000000000000000000 1
0000010000000000000000000000000000000000000000000000000000000000000000000000000000000000000 1
0000010000000000000000000000000000000000000000000000000000000000000000000000000000000000000 1
0000001000000001000000000000000000000000000000000000000000000000000000000000000000000000000 1
0000001000000010000100000000000000000000000000000000000000000000000000000000000000000000000 1
0000001000000000000000000000000000000000000000000000000000000000000000000000000000000000000 1
0000000100000000000000000000000000000000000000000000000000000000000000000000000000000000000 1
0000000010000000000000000000000000000000000000000000000000000000000000000000000000000000000 1
0000000010000000000000000000000000000000000000000000000000000000000000000000000000000000000 1
0000000010000000000000000000001000000000000000000000000000000000000000000000000000000000000 1
0000000010000001000000000000000000000000000000000000000000000000000000000000000000000000000 1
0000000010000000000000000000000000000000000000000000000000000000000000000000000000000000000 1
0000000010000000000000000000000000000000000000000000000000000000000000000000000000000000000 1
0000000001000000000000000000000000100000000000000000000000000000000000000000000000000000000 1
0000000001000000000000000000000000000000000000000000000000000000000000000000000000000000000 1
0000000001000000000000000001000000000000000000000000000000000000000000000000000000000000000 1
0000000001000000000000000000000000000000000000000000000000000000000000000000000000000000000 1
0000000001000000000000000000000000000000000000000000000000000000000000000000000000000000000 1
0000000000100000000000010000000000000000000000000000000000000000000000000000000000000000000 1
0000000000100000000000000000000000000000000000000000000000000000000000000000000000000000000 1
0000000000100000000000000000100000000000000000000000000000000000000000000000000000000000000 1
0000000000010000000000000000000000000000000000000000000000000000000000000000000000000000000 1
0000000000010000000000000000000000000000000000000000000000000000000000000000000000000000000 1
0000000000010000000000000000000000000000000000000000000000000000000000000000000000000000000 1
0000000000000100000000000000000000000000000000000000000000000000000000000000000000000000000 1
0000000000000100000000000000000000000000000000000000000000000000000000000000000000000000000 1
0000000000000100000000000100000000000000000000000000000000000000000000000000000000000000000 1
0000000000000100000000000000000000000000000000000000000000000000000000000000000000000000000 1
0000000000000100000000000000000000000000000000000000000000000000000000000000000000000000000 1
0000000000000100000000000000000000000000000000000000000000000000000000000000000000000000000 1
0000000000000010000000000000000000000000000000000000000000000000000000000000000000000000000 1
0000000000000010000000000000000000000000000000000000000000000000000000000000000000000000000 1
0000000000000010000000000000000000000000000000000000000000000000000000000000000000000000000 1
0000000000000010000000000000000000000000000000000000000000000000000000000000000000000000000 1
0000000000000010000000000000000000000000000000000000000000000000000000000000000000000000000 1
0000000000000010000000010001000000000000000000000000000000000000000000000000000000000000000 1
0000000000000001000001000000100000000000000000000000000000000000000000000000000000000000000 1
0000000000000001000000000000000000000000000000000000000000000000000000000000000000000000000 1
0000000000000001000000000000000000000000000000000000000000000000000000000000000000000000000 1
0000000000000001000000000000000000000000000000000000000000000000000000000000000000000000000 1
0000000000000000100000000000000000000000000000000000000000000000000000000000000000000000000 1
0000000000000000100000000000000000000000000000000000000000000000000000000000000000000000000 1
0000000000000000100000000000000000000000000000000000000000000000000000000000000000000000000 1
0000000000000000001000000000000000000000000000000000000000000000000000000000000000000000000 1
0000000000000000001000000000000000000000000000000000000000000000000000000000000000000000000 1
0000000000000000001000000000000000000000000000000000000000000000000000000000000000000000000 1
0000000000000000001000000000000000000000000000000000000000000000000000000000000000000000000 1
0000000000000000001000000000000000000000000000000000000000000100000000000000000000000000000 1
0000000000000000001000000000000001000000000000000000000000000000000000000000000000000000000 1
0000000000000000001001000000100000000000000000000000000000000000000000000000000000000000000 1
0000000000000000000100000000000000000000000000000000000000000000000000000000000000000000000 1
0000000000000000000100000000000000000000000000000000000000000000000000000000000000000000000 1
0000000000000000000100001000000000000000000000000000000000000000000000000000000000000000000 1
0000000000000000000100000000000000000000000000000000000000000000000000000000000000000000000 1
0000000000000000000010000000000000000000000000000000000000000000000000000000000000000000000 1
0000000000000000000010000000000000000000000000000000000000000000000000000000000000000000000 1
0000000000000000000010000000000000000000000000000000000000000000000000000000000000000000000 1
0000000000000000000001000000000000000000000000000000000000000000000000000000000000000000000 1
0000000000000000000001000000000000000000000000000000000000000000000000000000000000000000000 1
0000000000000000000001000000000000000000000000000000000000000000000000000000000000000000000 1
0000000000000000000001000000000000001000000000000000000000000000000000000000000000000000000 1
0000000000000000000001000000000000000000000000000000000000000000000000000000000000000000000 1
0000000000000000000001000000000000000000000000000000000000000000000000000000000000000000000 1
0000000000000000000000100000000001000000010000000000000000000000000000000000000000000000000 1
0000000000000000000000100000000000000000000000000000000000000000000000000000000000000000000 1
0000000000000000000000100000000000000000000000000000000000000000000000000000000000000000000 1
0000000000000000000000100000001000000000000000000000000000000000000000000000000000000000000 1
0000000000000000000000010000000000000000000000000000000000000000000000000000000000000000000 1
0000000000000000000000010000000000000000000000000000000000000000000000000000000000000000000 1
0000000000000000000000010000000000000000000000000000000000000000000000000000000000000000000 1
0000000000000000000000010000000000000000000000000000000000000000000000000000000000000000000 1
0000000000000000000000010000000000000000000000000000000000000000000000000000000000000000000 1
0000000000000000000000011000000000000000000000000000000000000000000000000000000000000000000 1
0000000000000000000000001000000000000000000000000000000000000000000000000000000000000010000 1
0000000000000000000000001000000000000000000000000000000000000000000000000000000000000000000 1
0000000000000000000000001000000000000000000000000000000000000000000000000000000000000000000 1
0000000000000000000000001000000000000000000000000000000000000000000000000000000000000000000 1
0000000000000000000000000010000000000000000000000000000000000000000000000000000000000000000 1
0000000000000000000000000001000000000000000000000000000000000000000000000000000000000000000 1
0000000000000000000000000000100000000000000000000000000000000000000000000000000000000000000 1
0000000000000000000000000000100000000000000000000000000000000000000000000000000000000000000 1
0000000000000000000000000000100000000000000000000000000000000000000000000000000000000000000 1
0000000000000000000000000000100000000000000000000000000000000000000000000000000000000000000 1
0000000000000000000000000000100000000000000000000000000000000000000000000000000000000000000 1
0000000000000000000000000000100000000000000000000000000000000000000000000000000000000000000 1
0000000000000000000000000000000001000000000000000000000000000000000000000000000000000000000 1
0000000000000000000000000000000001000000000000000000000000000000000000000000000000000000000 1
0000000000000000000000000000000000010000000000000000000000000000000000000000000000000000000 1
0000000000000000000000000000000000010000000000000000000000000000000000000000000000000000000 1
0000000000000000000000000000000000011000000000000100000000000000000000000000000000000000000 1
0000000000000000000000000000000000001100000000000000000000000000000000000000000000000000000 1
0000000000000000000000000000000000001000001000000000000000000000000000000000000000000000000 1
0000000000000000000000000000000000001000000000000000000000000000000000000000000000000000000 1
0000000000000000000000000000000000001000000000000000000000000000000000000000000000000100000 1
0000000000000000000000000000000000000100000000000000000000000000000000000000000000000000000 1
0000000000000000000000000000000000000100000000000000000000000000000000000000000000000000000 1
0000000000000000000000000000000000000010000000000000000000000000000000000100000000000000000 1
0000000000000000000000000000000000000001000000000000000000000000000000000000000000000000000 1
0000000000000000000000000000000000000001000000000000000000000000000000000000000000000000000 1
0000000000000000000000000000000000000000100000000000000000000000000000000000000000000000000 1
0000000000000000000000000000000000000000010000000000000000000000000000000000000000000000000 1
0000000000000000000000000000000000000000010000000000000000000000000000000000000000000000000 1
0000000000000000000000000000000000000000001000000000000000000000000000000000000000000000000 1
0000000000000000000000000000000000000000001000000000000000000000000000000000000000000000000 1
0000000000000000000000000000000000000000001000000000000000000000000000000000000000000000000 1
0000000000000000000000000000000000000000001000000000000000000000000000000000000000000000000 1
0000000000000000000000000000000000000000000000000100000000000010000000000000000000000000000 1
0000000000000000000000000000000000000000000000000100000000000000000000000000000000000000000 1
0000000000000000000000000000000000000000000000000001000000000000000000000000000000000000000 1
0000000000000000000000000000000000000000000000000001000000000000000000000000000000000000000 1
0000000000000000000000000000000000000000000000000001000000000000000000000000000000000000000 1
0000000000000000000000000000000000000000000000000000100000000000000000000000000000000000000 1
0000000000000000000000000000000000000000000000000000001000000000000000000000000000000000000 1
0000000000000000000000000000000000000000000000000000000100000000000000000000000000000000000 1
0000000000000000000000000000000000000000000000000000000100000000000000000000000000000000000 1
0000000000000000000000000000000000000000000000000000000100000000000000000000000000000000000 1
0000000000000000000000000000000000000000000000000000000100000000000000000000000000000000000 1
0000000000000000000000000000000000000000000000000000000100000000000000000000000000000000000 1
0000000000000000000000000000000000000000000000000000000100000000000000000000000000000000000 1
0000000000000000000000000000000000000000000000000000000010000000000000000000000000000000000 1
0000000000000000000000000000000000000000000000000000000010000000000000000000000000000000000 1
0000000000000000000000000000000000000000000000000000000010000000000000000000000000000000000 1
0000000000000000000000000000000000000000000000000000000010000000000000000000010000000000000 1
0000000000000000000000000000000000000000000000000000000010000000000000000000000000000000000 1
0000000000000000000000000000000000000000000000000000000001000000000000000000000000000010000 1
0000000000000000000000000000000000000000000000000000000001000000000000000000000000000000000 1
0000000000000000000000000000000000000000000000000000000001000000000000000000000000000000001 1
0000000000000000000000000000000000000000000000000000000001000000000000000000000000000000000 1
0000000000000000000000000000000000000000000000000000000000100000000000000000000000000000000 1
0000000000000000000000000000000000000000000000000000000000010000000000000000000000000000000 1
0000000000000000000000000000000000000000000000000000000000001000000000000000000000000000000 1
0000000000000000000000000000000000000000000000000000000000000100000000000000000000000000000 1
0000000000000000000000000000000000000000000000000000000000000010000000000000000000000000000 1
0000000000000000000000000000000000000000000000000000000000000000000001000000000000000000000 1
0000000000000000000000000000000000000000000000000000000000000000000000100000000000000000000 1
0000000000000000000000000000000000000000000000000000000000000000000000100000000100000000000 1
0000000000000000000000000000000000000000000000000000000000000000000000001000000000000000000 1
0000000000000000000000000000000000000000000000000000000000000000000000000100000000000000000 1
0000000000000000000000000000000000000000000000000000000000000000000000000001000000000000000 1
0000000000000000000000000000000000000000000000000000000000000000000000000001000000000000000 1
0000000000000000000000000000000000000000000000000000000000000000000000000000100000000000000 1
0000000000000000000000000000000000000000000000000000000000000000000000000000001000000000000 1
0000000000000000000000000000000000000000000000000000000000000000000000000000000100000000000 1
0000000000000000000000000000000000000000000000000000000000000000000000000000000010000000000 1
0000000000000000000000000000000000000000000000000000000000000000000000000000000010000000000 1
0000000000000000000000000000000000000000000000000000000000000000000000000000000001000000000 1
0000000000000000000000000000000000000000000000000000000000000000000000000000000000100000000 1
0000000000000000000000000000000000000000000000000000000000000000000000000000000000000100000 1
0000000000000000000000000000000000000000000000000000000000000000000000000000000000000010000 1
0000000000000000000000000000000000000000000000000000000000000000000000000000000000000010000 1
0000000000000000000000000000000000000000000000000000000000000000000000000000000000000001000 1
0000000000000000000000000000000000000000000000000000000000000000000000000000000000000001000 1
0000000000000000000000000000000000000000000000000000000000000000000000000000000000000000100 1
0000000000000000000000000000000000000000000000000000000000000000000000000000000000000000001 1
0000000000000000000010000000000000000000000000000000000000000000000000000000000000000000000 1
0000000000000000000001000000000000000000000000000000000000000000000000000000000000000000000 1
0000000000000000000001000000000000000000000000000000000000000000000000000000000000000000000 1
0000000000000000000000100000000000000000000000000000000000000000000000000000000000000000000 1
0000000000000000000000100000000000000000000000000000000000000000000000000000000000000000000 1
0000000000000000000000001000000000010000000000000000000000000000000000000000000000000000000 1
0000000000000000000000000100000000000000000000000000000000000000000000000000000000000000000 1
0000000000000000000000000001000000000000000000000000000000000000000000000000000000000000000 1
0000000000000000000000000001000000000000000000000000000000000000000000000000000000000000000 1
0000000000000000000000000001000000000000000000000000000000000000000000000000000000000000000 1
0000000000000000000000000000100000000000000000000000000000000000000000000000000000000000000 1
0000000000000000000000000000100000000010000000000000000000000000000000000000000000000000000 1
0000000000000000000000000000001000000000000000000000000000000000000000000000000000000000000 1
0000000000000000000000000000001000000000000000000000000000000000000000000000000000000000000 1
0000000000000000000000000000001000000000000000000000000000000000000000000000000000000000000 1
0000000000000000000000000000000100000000000000000000000000000000000000000000000000000000000 1
0000000000000000000000000000000010000000000000000000000000000000000000000000000000000000000 1
0000000000000000000000000000000010000001000000000000000000000000000000000000000000000000000 1
0000000000000000000000000000000010000000000000000000000000000000000000000000000000000000000 1
0000000000000000000000000000000001000000000000000000000000000000000000000000000000000000000 1
0000000000000000000000000000000001000000100000000000000000000000000000000000000000000000000 1
0000000000000000000000000000000001000000000000000000000000000000000000000000000000000000000 1
0000000000000000000000000000000001000000000000000000000000000000000000000000000000000000000 1
0000000000000000000000000000000001000000000000000000000000000000000000000000000000000000000 1
0000000000000000000000000000000001000000000000000000000000000000000000000000000000000000000 1
0000000000000000000000000000000000100000000000000000000000000000000000000000000000000000000 1
0000000000000000000000000000000000100000000000000000000000000000000000000000000000000000000 1
0000000000000000000000000000000000110000000000000000000000000000000000000000000000000000000 1
0000000000000000000000000000000000100000000000000000000000000000000000000000000000000000000 1
0000000000000000000000000000000000010100000000000000000000000000000000000000000000000000000 1
0000000000000000000000000000000000010100010000000000000000000000000000000000000000000000000 1
0000000000000000000000000000000000010001010001000000000000000000000000000000000000000000000 1
0000000000000000000000000000000000010000000000000000000000000000000000000000000000000000000 1
0000000000000000000000000000000000010000000000000000000000000000000000000000000000000000000 1
0000000000000000000000000000000000010000000010000000000000000000000000000000000000000000000 1
0000000000000000000000000000000000010000000000000000000000000000000000000000000000000000000 1
0000000000000000000000000000000000010000000000000000000000000000000000000000000000000000000 1
0000000000000000000000000000000000010000000000000000000000000000000000000000000000000000000 1
0000000000000000000000000000000000010010000000000000000000000000000000000000000000000000000 1
0000000000000000000000000000000000010000000000000000000000000000000000000000000000000000000 1
0000000000000000000000000000000000001100000000000000000000000000000000000000000000000000000 1
0000000000000000000000000000000000001000000000000000000000000000000000000000000000000000000 1
0000000000000000000000000000000000001000000000000000000000000000000000000000000000000000000 1
0000000000000000000000000000000000001000000000000000000000000000000000000000000000000000000 1
0000000000000000000000000000000000001000000000000000000000000000000000000000000000000000000 1
0000000000000000000000000000000000001000000010000000000000000000000000000000000000000000000 1
0000000000000000000000000000000000001000000000000000000000000000000000000000000000000000000 1
0000000000000000000000000000000000001000000000000000000000000000000000000000000000000000000 1
0000000000000000000000000000000000001000000000000000000000000000000000000000000000000000000 1
0000000000000000000000000000000000000100000000000000000000000000000000000000000000000000000 1
0000000000000000000000000000000000000100000000000000000000000000000000000000000000000000000 1
0000000000000000000000000000000000000010000000000000000000000000000000000000000000000000000 1
0000000000000000000000000000000000000010000000000000000000000000000000000000000000000000000 1
0000000000000000000000000000000000000010000000000000000000000000000000000000000000000000000 1
0000000000000000000000000000000000000010000000000000000000000000000000000000000000000000000 1
0000000000000000000000000000000000000010000000000000000000000000000000000000000000000000000 1
0000000000000000000000000000000000000001000000000000000000000000000000000000000000000000000 1
0000000000000000000000000000000000000001000000000000000000000000000000000000000000000000000 1
0000000000000000000000000000000000000001000000000000000000000000000000000000000000000000000 1
0000000000000000000000000000000000000001000000000000000000000000000000000000000000000000000 1
0000000000000000000000000000000000000000100000000000000000000000000000000000000000000000000 1
0000000000000000000000000000000000000000100000000000000000000000000000000000000000000000000 1
0000000000000000000000000000000000000000100000000000000000000000000000000000000000000000000 1
0000000000000000000000000000000000000000100000000000000000000000000000000000000000000000000 1
0000000000000000000000000000000000000000100000000000000000000000000000000000000000000000000 1
0000000000000000000000000000000000000000010000000000000000000000000000000000000000000000000 1
0000000000000000000000000000000000000000010000000000000000000000000000000000000000000000000 1
0000000000000000000000000000000000000000010000000000000000000000000000000000000000000000000 1
0000000000000000000000000000000000000000010000000000000000000000000000000000000000000000000 1
0000000000000000000000000000000000000000010000000000000000000000000000000000000000000000000 1
0000000000000000000000000000000000000000010000000000000000000000000000000000000000000000000 1
0000000000000000000000000000000000000000010000000000000000000000000000000000000000000000000 1
0000000000000000000000000000000000000000001000000000000000000000000000000000000000000000000 1
0000000000000000000000000000000000000000001000000000000000000000000000000000000000000000000 1
0000000000000000000000000000000000000000001000000000000000000000000000000000000000000000000 1
0000000000000000000000000000000000000000001000000000000000000000000000000000000000000000000 1
0000000000000000000000000000000000000000001000000000000000000000000000000000000000000000000 1
0000000000000000000000000000000000000000001000000000000000000000000000000000000000000000000 1
0000000000000000000000000000000000000000001000000000000000000000000000000000000000000000000 1
0000000000000000000000000000000000000000000010000000000000000000000000000000000000000000000 1
0000000000000000000000000000000000000000000010000000000000000000000000000000000000000000000 1
0000000000000000000000000000000000000000000010000000000000000000000000000000000000000000000 1
0000000000000000000000000000000000000000000000000100000000000000000000000000000000000000000 1
0000000000000000000000000000000000000000000000000100000000000000000000000000000000000000000 1
0000000000000000000000000000000000000000000000000100000001000000000000000000000000000000000 1
0000000000000000000000000000000000000000000000000010000000000000000000000000000000000000000 1
0000000000000000000000000000000000000000000000000001000000000000000000000000000000000000000 1
0000000000000000000000000000000000000000000000000001000001001000000000000000000000000000000 1
0000000000000000000000000000000000000000000000000000000100000000000000000000000000000000000 1
0000000000000000000000000000000000000000000000000000000100000000000000000000000000000000000 1
0000000000000000000000000000000000000000000000000000000000001000000000000000000000000000000 1
0000000000000000000000000000000000000000000000000000000000000000000000001000000000000000000 1
0000000000000000000000100010000000000000000000000000000000000000000000000000000000000000000 1
0000000000000000000000000100000000000000000000000000000000000000000000000000000000000000000 1
0000000000000000000000000000100000000000000000000000000000000000000000000000000000000000000 1
0000000000000000000000000000010000000000000000000000000000000000000000000000000000000000000 1
0000000000000000000000000000001000000000000000000000000000000000000000000000000000000000000 1
0000000000000000000000000000000001000000000000000000000000000000000000000000000000000000000 1
0000000000000000000000000000000000000000000010000000000000000000000000000000000000000000000 1
0000000000000100000000000000000000000000000000000000000000000000000000000000000000000000000 1
0000000000000000000000010000000000000000000000000000000000000000000000000000000000000000000 1
0000000000000000000000000100000000000000000000000000000000000000000000000000000000000000000 1
0000000000000000000000000000100000000000000000000000000000000000000000000000000000000000000 1
0000000000000000000000000000100000000000000000000000000000000000000000000000000000000000000 1
0000000000000000000000000000100000000000000000000000000000000000000000000000000000000000000 1
0000000000000000000000000000010000000000000000000000000000000000000000000000000000000000000 1
0000000000000000000000000000010000001000000000000000000000000000000000000000000000000000000 1
0000000000000000000000000000001000000000000000000000000000000000000000000000000000000000000 1
0000000000000000000000000000000001000000000000000000000000000000000000000000000000000000000 1
0000000000000000000000000000000000000000010000000000000000000000000000000000000000000000000 1
0000000000000000000000000000000000000000000000000010000000000000000000000000000000000000000 1
0000000000000000000000000000000000000000000000000001000000000000000000000000000000000000000 1
0000000000000000000000000000000000000000000000000000010000000000000000000000000000000000000 1
0000000000000000000000000000100000000000000000000000000000000000000000000000000000000000000 1
0000000000000000000000000000000000100000000000000000000000000000000000000000000000000000000 1
0000000000000000000100000000000000000000000000000000000000000000000000000000000000000000000 1
0000000000000000000000010000000000000000000000000000000000000000000000000000000000000000000 1
0000000000000000000000001000000000000100000000000000000000000000000000000000000000000000000 1
0000000000000000000000000100000000000000010000000000000000000000000000000000000000000000000 1
0000000000000000000000000000100000010000000000000000000000000000000000000000000000000000000 1
0000000000000000000000000000100000000000000000000000000000000000000000000000000000000000000 1
0000000000000000000000000000100000000000000000000000000000000000000000000000000000000000000 1
0000000000000000000000000000100000000100000000000000000000000000000000000000000000000000000 1
0000000000000000000000000000100000000000000000000000000000000000000000000000000000000000000 1
0000000000000000000000000000100000000000000000000000000000000000000000000000000000000000000 1
0000000000000000000000000000100000001001000000000000000000000000000000000000000000000000000 1
0000000000000000000000000000100000000000000000000000000000000000000000000000000000000000000 1
0000000000000000000000000000010000001000000000000000000000000000000000000000000000000000000 1
0000000000000000000000000000010000000000000000000000000000000000000000000000000000000000000 1
0000000000000000000000000000010000000000000000000000000000000000000000000000000000000000000 1
0000000000000000000000000000010000010000000000000000000000000000000000000000000000000000000 1
0000000000000000000000000000001000000000000000000000000000000000000000000000000000000000000 1
0000000000000000000000000000001000001000000000000000000000000000000000000000000000000000000 1
0000000000000000000000000000001100000000000000000000000000000000000000000000000000000000000 1
0000000000000000000000000000001000000000000000000000000000000000000000000000000000000000000 1
0000000000000000000000000000001000000000000000000000000000000000000000000000000000000000000 1
0000000000000000000000000000001000000000000000000000000000000000000000000000000000000000000 1
0000000000000000000000000000001000000000000000000000000000000000000000000000000000000000000 1
0000000000000000000000000000001000000000000000000000000000000000000000000000000000000000000 1
0000000000000000000000000000000101010000001000000000000000000000000000000000000000000000000 1
0000000000000000000000000000000001000000000000000000000000000000000000000000000000000000000 1
0000000000000000000000000000000001000000000000000001000000000000000000000000000000000000000 1
0000000000000000000000000000000001000000000000000000000000000000000000000000000000000000000 1
0000000000000000000000000000000001000100000000000000000000000000000000000000000000000000000 1
0000000000000000000000000000000001000000000000000000000000000000000000000000000000000000000 1
0000000000000000000000000000000001000000000000000000000000000000000000000000000000000000000 1
0000000000000000000000000000000000100000000000000000000000000000000000000000000000000000000 1
0000000000000000000000000000000000100000000000000000000000000000000000000000000000000000000 1
0000000000000000000000000000000000100000000000000000000000000000000000000000000000000000000 1
0000000000000000000000000000000000010000001000000000000000000000000000000000000000000000000 1
0000000000000000000000000000000000010000000000000000000000000000000000000000000000000000000 1
0000000000000000000000000000000000011000000000000000000000000000000000000000000000000000000 1
0000000000000000000000000000000000010000000000000000000000000000000000000000000000000000000 1
0000000000000000000000000000000000010000000000000000000000000000000000000000000000000000000 1
0000000000000000000000000000000000010000000000000000000000000000000000000000000000000000000 1
0000000000000000000000000000000000010000000000000000000000000000000000000000000000000000000 1
0000000000000000000000000000000000010000000000000000000000000000000000000000000000000000000 1
0000000000000000000000000000000000010000000000000000000000000000000000000000000000000000000 1
0000000000000000000000000000000000001000000000000000000000000000000000000000000000000000000 1
0000000000000000000000000000000000001000000000000000000000000000000000000000000000000000000 1
0000000000000000000000000000000000001000000000000001000000000000000000000000000000000000000 1
0000000000000000000000000000000000000100010000000000000000000000000000000000000000000000000 1
0000000000000000000000000000000000000100000000000000000000000000000000000000000000000000000 1
0000000000000000000000000000000000000100000000000000000000000000000000000000000000000000000 1
0000000000000000000000000000000000000100000000000000000000000000000000000000000000000000000 1
0000000000000000000000000000000000000100000000000000000000000000000000000000000000000000000 1
0000000000000000000000000000000000000100000000000000000000000000000000000000000000000000000 1
0000000000000000000000000000000000000100000000000000000000000000000000000000000000000000000 1
0000000000000000000000000000000000000100000000000000000000000000000000000000000000000000000 1
0000000000000000000000000000000000000010010000000000000000000000000000000000000000000000000 1
0000000000000000000000000000000000000010000000000000000000000000000000000000000000000000000 1
0000000000000000000000000000000000000000100000000000000000000000000000000000000000000000000 1
0000000000000000000000000000000000000000100000000000000000000000000000000000000000000000000 1
0000000000000000000000000000000000000000100000000000000000000000000000000000000000000000000 1
0000000000000000000000000000000000000000100000000000000000000000000000000000000000000000000 1
0000000000000000000000000000000000000000010000000000000000000000000000000000000000000000000 1
0000000000000000000000000000000000000000010000000000000000000000000000000000000000000000000 1
0000000000000000000000000000000000000000001000000000000000000000000000000000000000000000000 1
0000000000000000000000000000000000000000001000000000000000000000000000000000000000000000000 1
0000000000000000000000000000000000000000001000000000000000000000000000000000000000000000000 1
0000000000000000000000000000000000000000001000000000000000000000000000000000000000000000000 1
0000000000000000000000000000000000000000000100000000000000000000000000000000000000000000000 1
0000000000000000000000000000000000000000000100000000000000000000000000000000000000000000000 1
0000000000000000000000000000000000000000000010000000000000100000000000000000000000000000000 1
0000000000000000000000000000000000000000000010000000000000000000000000000000000000000000000 1
0000000000000000000000000000000000000000000001000000000000000000000000000000000000000000000 1
0000000000000000000000000000000000000000000001000001000000000000000000000000000000000000000 1
0000000000000000000000000000000000000000000000000100000000000000000000000000000000000000000 1
0000000000000000000000000000000000000000000000000100000000000000000000000000000000000000000 1
0000000000000000000000000000000000000000000000000100000000000000000000000000000000000000000 1
0000000000000000000000000000000000000000000000000100000000000000000000000000000000000000000 1
0000000000000000000000000000000000000000000000000100000000000000000000000000000000000000000 1
0000000000000000000000000000000000000000000000000100000000000000000000000000000000000000000 1
0000000000000000000000000000000000000000000000000100000001000000000000000000000000000000000 1
0000000000000000000000000000000000000000000000000100000000000000000000000000000000000000000 1
0000000000000000000000000000000000000000000000000100000000000000000000000000000000000000000 1
0000000000000000000000000000000000000000000000000100000000000000000000000000000000000000000 1
0000000000000000000000000000000000000000000000000010000000000000000000000000000000000000000 1
0000000000000000000000000000000000000000000000000010000000000000000000000000000000000000000 1
0000000000000000000000000000000000000000000000000001000000000000000000000000000000000000000 1
0000000000000000000000000000000000000000000000000001000000000000000000000000000000000000000 1
0000000000000000000000000000000000000000000000000001000000000000000000000000000000000000000 1
0000000000000000000000000000000000000000000000000000000100000000000000000000000000000000000 1
0000000000000000000000000000000000000000000000000000000010000000000000000000000000000000000 1
0000000000000000000000000000000000000000000000000000000010000000000000000000000000000000000 1
0000000000000000000000000000000000000000000000000000000001000000000000000000000000000000000 1
0000000000000000000000000000000000000000000000000000000001000000000000000000000000000000000 1
0000000000000000000000000000000000000000000000000000000000100000000000000000000000000000000 1
0000000000000000000000000000000000000000000000000000000000001000000000000000000000000000000 1
0000000000000000000000000000000000000000000000000000000000000010000000000000000000000000000 1
0000000000000000000000000000000000000000000000000000000000000010010000000000000000000000000 1
0000000000000000000000000000000000000000000000000000000000000000100000000000000000000000000 1
0000000000000000000000000000000000000000000000000000000000000000010000000000000000000000000 1
0000000000000000000000000000000000000000000000000000000000000000000100000000000000000000000 1
0000000000000000000000000000000000000000000000000000000000000000000000100000000000000000000 1
0000000000000000000000000000000000000000000000000000000000000000000000000100000000000000000 1
0000000000000000000000000000000000000000000000000000000000000000000000000000100000000000000 1
0000000000000000000000000000000000000000100000000000001000010000000000000000000000000000000 1
